# Supplementary material for: Identification of Novel Loci Precisely Modulating Pre-Harvest Sprouting Resistance and Red Color Components of the Seed Coat in T. aestivum L
Source: Plants (Basel). 2024 May 9;13(10):1309. doi: 10.3390/plants13101309 (PMC11126043; doi:10.3390/plants13101309)
Supplement: Supplementary file 1 [file plants-13-01309-s001.zip]

Archive with 8 entries (8 files):
- Supplementary file1.pdf
- Supplementary file2.xlsx
- Supplementary file3.xlsx
- Supplementary file4.xlsx
- Supplementary file5.xlsx
- Supplementary file6.xlsx
- Supplementary file7.xlsx
- Supplementary file8.xlsx
