# Supplementary material for: Identification of Novel Loci Precisely Modulating Pre-Harvest Sprouting Resistance and Red Color Components of the Seed Coat in T. aestivum L
Source: Plants (Basel). 2024 May 9;13(10):1309. doi: 10.3390/plants13101309 (PMC11126043; doi:10.3390/plants13101309)
Supplement: Supplementary file 1 [file plants-13-01309-s001.zip › Supplementary file2.xlsx]

## Sheet: Supplementary file2
Supplementary file 1. Descriptive statistics on the grain color traits of 159 common red winter wheat genotypes. Cells with coefficients of variation colored by their values from lowest (green) to highest (red). For the Shapiro-Wilr test values at p<0.05 highlighted by red color.
Trait	Minimum	Maximum	Range	Sum	Median	Mean	Std Error.mean	Std Dev	Coefficient of Variation	Shapiro–Wilk test for normality, p-value
RGB_mR	187.833	221.162	33.3287	32646.8	206.21	205.326	0.595198	7.50517	0.0365525	0.15137
RGB_dCR_1	153.206	192.811	39.6055	28097.8	176.84	176.716	0.653613	8.24175	0.0466385	0.114128
RGB_dCR_2	189.895	221.704	31.809	32839.2	206.806	206.536	0.58257	7.34593	0.0355673	0.229669
RGB_dCR_3	212.285	244.491	32.2056	36853.9	232.349	231.786	0.510337	6.43511	0.0277632	0.0069319
RGB_mG	145.193	179.164	33.9716	25806	162.597	162.302	0.595478	7.50869	0.0462638	0.482568
RGB_dCG_1	110.531	147.873	37.3423	21221.2	133.425	133.467	0.556701	7.01974	0.0525955	0.0969981
RGB_dCG_2	144.319	177.743	33.4241	25826.9	162.645	162.433	0.520856	6.56774	0.0404334	0.856618
RGB_dCG_3	176.635	207.125	30.4898	30770.5	193.82	193.525	0.52358	6.60209	0.0341149	0.224319
RGB_mB	96.3424	127.895	31.5526	18141.2	113.638	114.095	0.520633	6.56494	0.057539	0.0953973
RGB_dCB_1	74.361	107.575	33.2142	15047.8	94.5091	94.6403	0.426452	5.37736	0.0568189	0.22256
RGB_dCB_2	96.7396	126.854	30.1139	17982.1	112.692	113.095	0.470855	5.93726	0.0524979	0.801702
RGB_dCB_3	125.469	155.252	29.7832	22151.8	138.891	139.319	0.479776	6.04975	0.0434235	0.586263
HSV_mH	14.4259	17.5107	3.08481	2508.22	15.7663	15.775	0.0446806	0.563401	0.0357149	0.676675
HSV_dCH_1	12.0699	16.1998	4.12985	2317.66	14.578	14.5765	0.0550031	0.693563	0.047581	0.392896
HSV_dCH_2	14.3102	17.9503	3.64011	2509.84	15.7669	15.7851	0.0546931	0.689653	0.04369	0.545095
HSV_dCH_3	14.667	18.5595	3.89252	2675.41	16.8318	16.8265	0.056679	0.714696	0.0424745	0.208713
HSV_mS	98.3972	135.404	37.0064	18025.2	113.359	113.366	0.526097	6.63383	0.0585169	0.220479
HSV_dCS_1	82.9021	120.077	37.1754	16208.6	101.169	101.941	0.419136	5.28511	0.0518447	0.000855326
HSV_dCS_2	89.3283	126.917	37.589	17869	112.263	112.384	0.512175	6.45829	0.0574665	0.430483
HSV_dCS_3	93.393	144.533	51.1401	18284.6	114.017	114.998	0.807331	10.1801	0.088524	0.132513
HSV_mV	188.033	221.123	33.0904	32646.6	206.212	205.324	0.59235	7.46925	0.0363778	0.150552
HSV_dCV_1	155.346	202.311	46.9651	28574.3	179.995	179.712	0.674813	8.50907	0.0473483	0.988666
HSV_dCV_2	183.798	229.912	46.1145	32575.2	203.855	204.876	0.779173	9.825	0.0479559	0.362904
HSV_dCV_3	198.731	239.308	40.5777	35686.2	225.193	224.441	0.571426	7.20541	0.0321037	0.00795714
Lab_mL	161.402	192.685	31.283	28222	177.977	177.497	0.542682	6.84296	0.0385526	0.498066
Lab_dCL_1	128.399	162.807	34.4079	23751.7	149.119	149.382	0.533614	6.72861	0.0450431	0.0907757
Lab_dCL_2	161.281	189.543	28.2625	28149.2	177.515	177.039	0.484273	6.10645	0.0344921	0.309125
Lab_dCL_3	188.782	216.822	28.0397	32511.7	205.044	204.476	0.484746	6.11241	0.029893	0.0690993
Lab_ma	135.199	141.908	6.70895	21916.7	137.759	137.841	0.102894	1.29745	0.00941264	0.0708628
Lab_dCa_1	136.574	142.719	6.14501	22205.1	139.46	139.654	0.112369	1.41692	0.0101459	0.0735965
Lab_dCa_2	135.77	142.024	6.2539	21963.9	138.001	138.138	0.0986006	1.24331	0.00900047	0.0919747
Lab_dCa_3	132.707	139.084	6.37654	21436.8	134.697	134.823	0.0888751	1.12067	0.00831219	0.00336241
Lab_mb	154.249	165.565	11.3163	25292.7	158.73	159.074	0.186717	2.35441	0.0148007	0.000927375
Lab_dCb_1	148.261	161.015	12.7536	24565	154.408	154.497	0.200918	2.53349	0.0163983	0.769716
Lab_dCb_2	154.324	166.501	12.1777	25361.6	159.259	159.507	0.195355	2.46333	0.0154434	0.00175276
Lab_dCb_3	155.149	168.25	13.1012	25641.1	161.091	161.265	0.183123	2.30909	0.0143186	0.166495
YCrCb_mY	153.172	185.505	32.3333	26980.4	170.134	169.688	0.562778	7.09636	0.04182	0.437008
YCrCb_dCY_1	120.616	155.154	34.5375	22535.9	141.416	141.735	0.52591	6.63147	0.0467878	0.0919228
YCrCb_dCY_2	153.005	182.53	29.5247	26951.5	169.8	169.506	0.491328	6.19542	0.0365498	0.414584
YCrCb_dCY_3	182.894	211.593	28.6986	31582.6	199.165	198.633	0.497906	6.27836	0.0316079	0.106126
YCrCb_mCr	149.492	159.484	9.99289	24401.1	153.246	153.466	0.150292	1.89512	0.0123488	0.00933261
YCrCb_dCCr_1	146.629	158.152	11.523	24236.5	152.264	152.431	0.169167	2.13312	0.013994	0.651361
YCrCb_dCCr_2	149.859	161.71	11.8515	24511	153.861	154.157	0.175313	2.21062	0.01434	0.000359053
YCrCb_dCCr_3	147.608	155.521	7.91368	24166.2	152.068	151.989	0.114867	1.44841	0.00952976	0.11074
YCrCb_mCb	90.0113	101.426	11.4148	15367.2	96.9176	96.6491	0.193189	2.43602	0.0252048	0.000948093
YCrCb_dCCb_1	94.8539	108.247	13.3931	16203.1	101.88	101.906	0.201433	2.53997	0.0249246	0.770327
YCrCb_dCCb_2	87.7724	101.385	13.613	15252.6	96.3495	95.9284	0.218499	2.75516	0.028721	0.000359705
YCrCb_dCCb_3	87.0734	102.373	15.2992	14918.4	93.9616	93.8262	0.193404	2.43873	0.025992	0.00364536
