# Supplementary material for: Identification of Novel Loci Precisely Modulating Pre-Harvest Sprouting Resistance and Red Color Components of the Seed Coat in T. aestivum L
Source: Plants (Basel). 2024 May 9;13(10):1309. doi: 10.3390/plants13101309 (PMC11126043; doi:10.3390/plants13101309)
Supplement: Supplementary file 1 [file plants-13-01309-s001.zip › Supplementary file3.xlsx]

## Sheet: Supplementary file6
Supplementary file 3. Sample list of 159 common red-grained winter wheat genotypes*. "-" - no information on the variety name is given in the Vavilov All-Russian Institute of Plant Genetic Resources (VIR) catalog from which this sample was obtained; Tamyb10 genotype in subgenomes "A;B;D"; a - recessive allele, b - dominant allele
n\n	VIR catalog number	Sample name	Subspecies	Tamyb10 genotype	Year of Harvest	Origin region
1	4784	Banatka	erythrospermum	b/a;b;b	2017	Russia + USSR
2	4832	-	erythrospermum	b/a;b;b	2018	Russia + USSR
4	9765	Mestnaya	milturum	b/a;b;a	2019	Russia + USSR
5	9789	Batishchevskaya	lutescens	a;b;b	2019	Russia + USSR
6	10213	Gorkonkur	ferrugineum	b/a;b;b	2019	Russia + USSR
7	10376	Kosobryukhovka	-	b/a;b;b	2016	Russia + USSR
8	10890	Donka	ferrugineum	b/a;b;b	2016	Russia + USSR
9	10896	Veshkinskaya	ferrugineum	a;b;a	2019	Russia + USSR
10	13092	-	milturum	a;b;a	2019	Russia + USSR
12	24500	Mikhailovka	erythrospermum	b/a;b;b	2019	Russia + USSR
13	33053	-	erythrospermum	a;b;a	2016	Russia + USSR
14	34886	Staritsinskaya	erythrospermum	b/a;b;b	2016	Russia + USSR
16	35757	Pashinskaya	milturum	b/a;a;b	2016	Russia + USSR
17	35766	Bogorodskaya	ferrugineum	a;b;b	2016	Russia + USSR
18	36454	Plyusskaya	-	a;a;b	2016	Russia + USSR
19	36507	Mestnaya	lutescens	b/a;b;b	2016	Russia + USSR
20	36526	Erythrospermum 59	erythrospermum	b/a;b;a	2016	Russia + USSR
21	36590	Skala	lutescens	a;a;b	2016	Russia + USSR
22	36612	Velizhanskaya	milturum	a;a;b	2016	Russia + USSR
23	37478	Shatilovskaya	erythrospermum	b/a;a;a	2015	Russia + USSR
24	38248	Ust-Ishimka	lutescens	b/a;b;a	2016	Russia + USSR
26	38342	Mestnaya maslyaninskaya	erythrospermum	a;b;a	2016	Russia + USSR
27	38435	Sumarokovskaya mestnaya	milturum	a;b;b	2016	Russia + USSR
28	38438	Oyashinskaya	ferrugineum	b/a;b;a	2016	Russia + USSR
29	40579	Karelskaya bezostaya	velutinum	b/a;b;b	2015	Russia + USSR
30	42790	Bezostaya 1	lutescens	b/a;a;b	2018	Russia + USSR
31	43920	Mironovskaya 808	lutescens	b/a;b;b	2019	Russia + USSR
32	44132	Ramonskaya 42	ferrugineum	b/a;b;b	2015	Russia + USSR
33	45654	Kavkaz	lutescens	b/a;a;b	2016	Russia + USSR
34	49271	Arthur 71	lutescens	b/a;a;b	2015	North America
35	49880	Voronezhskaya 34	hostianum	b/a;b;b	2017	Russia + USSR
36	51829	Oasis	lutescens	b/a;a;b	2019	North America
37	54646	Donskaya bezostaya	lutescens	b/a;b;b	2015	Russia + USSR
38	55798	Ulyanovka 9	lutescens	b/a;b;b	2018	Russia + USSR
39	55801	Lutescens 12	lutescens	a;b;b	2018	Russia + USSR
40	56058	Sibiryachka	lutescens	b/a;b;b	2018	Russia + USSR
41	57687	Voronezhskaya 174	lutescens	a;b;a	2018	Russia + USSR
42	58137	Kosack	lutescens	a;b;b	2018	Western + Northern Europe
43	58676	Stavropol'skaya kormovaya	lutescens	b/a;a;b	2018	Russia + USSR
44	58802	Labinka	erythrospermum	b/a;a;b	2017	Russia + USSR
45	60705	Prikumskaya 986	lutescens	b/a;b;a	2016	Russia + USSR
46	61531	Omskaya ozimaya	lutescens	b/a;b;a	2018	Russia + USSR
47	61548	Sibirskaya Niva	lutescens	b/a;b;b	2018	Russia + USSR
48	61610	TAM 200	erythrospermum	a;b;b	2016	North America
49	61966	Bezenchukskaya 380	lutescens	b/a;b;b	2019	Russia + USSR
50	61992	Erythrospermum 31	erythrospermum	b/a;b;b	2015	Russia + USSR
51	62019	Fundulea 4	erythrospermum	b/a;a;b	2016	Eastern Europe
52	62372	Karl	erythrospermum	b/a;a;a	2015	North America
53	62399	Century	erythrospermum	b/a;a;b	2016	North America
54	62432	Kazanskaya 285	erythrospermum	b/a;a;b	2017	Russia + USSR
55	62452	Thunderbird	erythrospermum	b/a;b;b	2016	North America
56	62509	Tundza	lutescens	b/a;a;b	2017	Eastern Europe
57	62703	Norkan	erythrospermum	b/a;b;b	2018	North America
58	62707	Abilene	erythrospermum	a;a;b	2016	North America
59	62711	Victory	erythrospermum	b/a;b;a	2016	North America
60	62733	Inna	lutescens	b/a;b;b	2019	Russia + USSR
61	62735	Don 93	lutescens	b/a;b;b	2015	Russia + USSR
62	62738	Zernogradka 9	lutescens	b/a;a;b	2015	Russia + USSR
63	62744	Peacock	lutescens	a;b;a	2015	Western + Northern Europe
64	63001	Suzdalskaya 2	lutescens	b/a;b;b	2018	Russia + USSR
65	63002	Таu	lutescens	b/a;a;b	2018	Russia + USSR
66	63006	Tjelvar	lutescens	b/a;a;b	2016	Western + Northern Europe
67	63037	Tarasovskaya ostistaya	erythrospermum	b/a;b;b	2019	Russia + USSR
68	63040	Zimorodok	lutescens	b/a;b;b	2017	Russia + USSR
69	63104	Orenburgskaya 12	velutinum	a;b;b	2015	Russia + USSR
70	63106	Guberniya	lutescens	a;b;b	2019	Russia + USSR
71	63117	Splav	lutescens	b/a;b;b	2017	Russia + USSR
73	63368	Yasen	erythrospermum	b/a;a;a	2017	Eastern Europe
74	63523	Vista	erythrospermum	b/a;b;b	2016	North America
75	63565	Kazanskaya 560	erythrospermum	a;a;b	2019	Russia + USSR
76	63894	Mona	lutescens	b/a;a;b	2016	Eastern Europe
77	63897	Encore	lutescens	b/a;b;b	2015	Western + Northern Europe
78	63905	Bruden=Bryden	lutescens	b/a;b;b	2018	Western + Northern Europe
79	63922	Zodiac	lutescens	b/a;b;a	2017	Western + Northern Europe
80	63981	Turda 81-77	lutescens	b/a;a;b	2016	Eastern Europe
81	64008	Gorbi	lutescens	b/a;a;b	2016	Western + Northern Europe
82	64024	Carolus	lutescens	b/a;b;b	2016	Western + Northern Europe
83	64033	Arber	lutescens	b/a;b;b	2017	Western + Northern Europe
84	64049	Rawhide	erythrospermum	b/a;b;a	2016	North America
86	64066	Vida	lutescens	b/a;a;b	2017	Eastern Europe
87	64160	Moskovskaya 39	erythrospermum	b/a;a;b	2019	Russia + USSR
88	64161	Galina	erythrospermum	b/a;a;b	2019	Russia + USSR
89	64182	Mv.Madrigal	lutescens	b/a;b;a	2016	Eastern Europe
90	64183	Mv.Magdalena	erythrospermum	b/a;b;a	2015	Eastern Europe
91	64184	Mv.Szigma	lutescens	b/a;a;b	2016	Eastern Europe
92	64186	Rapid	erythrospermum	b/a;a;b	2015	Eastern Europe
93	64187	Dropia	erythrospermum	b/a;a;b	2016	Eastern Europe
94	64188	Ariesan	ferrugineum	b/a;a;b	2016	Eastern Europe
95	64192	Alex	erythrospermum	b/a;a;b	2016	Eastern Europe
96	64198	Mera	lutescens	b/a;a;a	2017	Russia + USSR
97	64280	Biryuza	lutescens	b/a;a;b	2017	Russia + USSR
98	64350	Batʹko	lutescens	b/a;a;b	2016	Russia + USSR
99	64521	Autan	erythrospermum	b/a;b;b	2017	Western + Northern Europe
100	64522	Brando	lutescens	b/a;b;a	2017	Western + Northern Europe
101	64523	Caphorn	lutescens	b/a;b;a	2017	Western + Northern Europe
102	64525	Forban	lutescence	a;b;b	2017	Western + Northern Europe
103	64526	Hamac	lutescens	a;b;b	2017	Western + Northern Europe
104	64527	Isengrain	erythrospermum	a;b;a	2017	Western + Northern Europe
105	64535	Vulcain	lutescens	a;a;b	2017	Western + Northern Europe
106	64620	Dominanta	erythrospermum	b/a;b;a	2017	Russia + USSR
107	64632	Volzhskaya S3	erythrospermum	a;a;b	2017	Russia + USSR
108	64747	Novosibirskaya 51	lutescens	b/a;a;b	2016	Russia + USSR
109	64749	Novosibirskaya 9	lutescens	b/a;b;b	2016	Russia + USSR
110	64909	Zhemchuzhina Povolzh'ya	lutescens	a;b;b	2019	Russia + USSR
112	64936	AC Tempest	ferrugineum	b/a;b;b	2016	North America
113	65027	Karat	lutescens	b/a;a;b	2016	Eastern Europe
115	65068	Siluet	-	b/a;b;b	2015	Russia + USSR
116	65069	Status	-	b/a;b;b	2013	Russia + USSR
117	65174	Webster	lutescens	b/a;b;b	2017	North America
118	65175	Wisdom	lutescens	b/a;b;b	2017	North America
119	65192	Lgovskaya 4	lutescens	b/a;b;b	2016	Russia + USSR
120	65207	Ermak	erythrospermum	b/a;b;b	2018	Russia + USSR
121	65216	Berezit	lutescens	a;b;b	2018	Russia + USSR
122	65217	Ksenia	erythrospermum	b/a;b;b	2018	Russia + USSR
123	65233	Donstar	lutescens	b/a;b;b	2018	Russia + USSR
124	65292	GK Margit	lutescens	b/a;b;b	2018	Eastern Europe
125	65331	FT Wonder	erythrospermum	b/a;a;a	2018	North America
126	65375	Don 105	lutescens	b/a;b;a	2019	Russia + USSR
128	65405	Amigo	erythrospermum	a;b;b	2019	North America
129	65406	Regina	lutescens	a;b;b	2019	Eastern Europe
130	65407	Senta	lutescens	b/a;b;a	2019	Eastern Europe
131	65408	Zdar	lutescens	a;b;b	2019	Eastern Europe
132	65409	Boka	lutescens	b/a;a;b	2019	Eastern Europe
134	65613	Kalach 60	lutescens	b/a;a;b	2019	Russia + USSR
135	65619	Sakwa	lutescens	b/a;a;b	2013	Eastern Europe
136	65632	Nutka	lutescens	a;b;a	2016	Eastern Europe
137	65635	Turnia	lutescens	a;b;b	2016	Eastern Europe
138	65638	Certo	lutescens	b/a;b;a	2013	Western + Northern Europe
139	65672	Firuza 40	erythrospermum	b/a;b;b	2019	Russia + USSR
140	65756	Nemchinovskaya 17	erythrospermum	b/a;a;a	2019	Russia + USSR
141	65923	Bona Dea	lutescens	b/a;b;b	2014	Eastern Europe
142	65927	Malvina	lutescens	b/a;b;b	2014	Eastern Europe
143	65928	Malyska	lutescens	a;b;b	2014	Eastern Europe
144	65929	Markola	lutescens	b/a;a;b	2014	Eastern Europe
145	65935	Verita	lutescens	b/a;a;b	2014	Eastern Europe
146	66053	Kristy	lutescens	b/a;b;a	2019	North America
147	66054	AC Buteo	erythrospermum	a;b;b	2019	North America
148	66306	Kamyshanka 4	lutescens	b/a;a;b	2019	Russia + USSR
149	66308	Torrild	lutescens	a;b;b	2019	Western + Northern Europe
150	66309	Omskaya 5	lutescens	b/a;b;b	2019	Russia + USSR
151	66321	Kobra	lutescens	a;a;b	2019	Eastern Europe
152	66322	Soraja	lutescens	a;a;b	2019	Eastern Europe
153	66323	Bogatka	lutescens	a;b;b	2019	Eastern Europe
154	66325	Muza	lutescens	a;a;b	2019	Eastern Europe
155	66332	Lydia	erythrospermum	b/a;b;b	2019	Russia + USSR
156	66336	Kolos Orenburzh'ya	lutescens	b/a;b;b	2019	Russia + USSR
157	66337	Pionerskaya 32	erythrospermum	b/a;b;b	2019	Russia + USSR
158	66341	Basalt 2	lutescens	b/a;b;b	2016	Russia + USSR
159	66504	Bazis	erythrospermum	b/a;b;b	2016	Russia + USSR
160	66626	Priirtyshskaya	lutescens	b/a;b;b	2017	Russia + USSR
161	66628	Elanskaya	erythrospermum	b/a;b;a	2017	Russia + USSR
162	66805	Bezostaya 100	lutescens	b/a;b;b	2018	Russia + USSR
163	66816	Karavan	lutescens	b/a;a;b	2018	Russia + USSR
164	66827	Hamlet	lutescens	a;b;b	2017	Western + Northern Europe
165	66842	Hamdan	-	b/a;b;a	2018	Russia + USSR
166	66843	Sarul	lutescens	a;b;b	2018	Russia + USSR
167	66883	Rifey	-	b/a;b;b	2017	Russia + USSR
168	67211	Darina	erythrospermum	b/a;b;b	2019	Russia + USSR
169	67213	Nadezhda	lutescens	b/a;b;b	2019	Russia + USSR
	* ‒ complete description of this collection are shown in the publication Shcherban et al., 2021 (Shcherban A.B., Kuvaeva D.D., Mitrofanova O.P., Khverenets S.E., Pryanishnikov A.I., Salina E.A. Targeting the B1 gene and analysis of its polymorphism associated with awned/ awnless trait in Russian germplasm collections of common wheat. Plants. 2021;10(11):2285. DOI: 10.3390/plants10112285).
