# Supplementary material for: Identification of Novel Loci Precisely Modulating Pre-Harvest Sprouting Resistance and Red Color Components of the Seed Coat in T. aestivum L
Source: Plants (Basel). 2024 May 9;13(10):1309. doi: 10.3390/plants13101309 (PMC11126043; doi:10.3390/plants13101309)
Supplement: Supplementary file 1 [file plants-13-01309-s001.zip › Supplementary file4.xlsx]

## Sheet: Supplementary file3
Supplementaty file 4. SNPs associated with PHS traits and grain color p-value <10^-4. FN - Falling number; GI_milk - Germination index at the late milk/hard dough stage (GS77-GS87); GI_mat - Germination index at the hard grain stage (GS92-GS93); _1 - the first dominant color; _2 - the second dominant color; _3 - the third dominant color; * - position in RefSeq1.1
Trait	Marker	Chr	Position RefSeq v2.1, bp	p-value	MAF	H&B. corrected p-value	Allele	Effect	Explained variance, %
PHS-related traits
GI_milk	Kukri_c8390_1102	1A	6 323 681	3.37e-05	0.199248	0.08366	G	-0.0623
GI_milk	AX-95172164	1B	630723427	3.34e-08	0.150376	0.000332	G	-0.09379	24.1403
GI_milk	BS00094471_51	1D	60 703 757	2.7e-06	0.390977	0.014582	G	-0.05644
GI_milk	wsnp_RFL_Contig3790_4082085	3A	341311641	2.09e-05	0.12406	0.059282	G	-0.0585
GI_milk	AX-94469815	4A	616 122 007	7.82e-06	0.451128	0.0259	G	0.04924
GI_mat	AX-94606697	5B	60226140	7.05e-05	0.492126	0.466521	T	-0.13101
GI_mat	wsnp_Ex_c10842_17637744	5B	61948917	2.13e-05	0.405512	0.211891	T	-0.14449
GI_mat	wsnp_BE497820B_Ta_2_1	5B	414851218	1.65e-05	0.397638	0.211891	T	-0.12092
GI_milk	Kukri_c38732_246	6B	157 204 861	3.46e-06	0.402256	0.014582	G	0.053274
FN	AX-158528588*	6B	591 125 945*	8.8e-05	0.320611	0.762081	C	-31.0308
GI_milk	Kukri_c109962_396	7B	26387277	3.67e-06	0.225564	0.014582	G	0.062719
GI_milk	AX-158544327*	7D	40 278 555*	8.46e-11	0.093985	1.68e-06	T	-0.1198	25.2866
Grain color traits
HSV_mH	AX-95087496	1A	51649371	4.97e-05	0.367925	0.909628	T	0.234645
Lab_dCb_3	BobWhite_c12977_65	1A	522308996	9.12e-05	0.0628931	0.755768	C	-1.99222
Lab_dCa_1	BobWhite_c42716_71	1A	549 705 538	8.64e-05	0.336478	0.657355	G	0.613586
Lab_dCa_1	BS00110231_51	1A	550 195 207	9.93e-05	0.330189	0.657355	T	-0.62626
YCrCb_dCCr_1	AX-94796921	1B	25115912	7.86e-05	0.226415	0.289872	G	1.03637
HSV_mS	Excalibur_c12710_740	1B	71 309 162	4.34e-05	0.113208	0.861281	G	-4.30534
YCrCb_dCCr_2	AX-158571547*	1D	413 314 563*	9.95e-05	0.308176	0.54891	T	-0.897292
YCrCb_dCCr_1	BS00075001_51	1D	416 729 513	7.08e-09	0.323899	0.000141	G	1.07136	31.6659
RGB_dCR_1	wsnp_Ex_rep_c66423_64641115	1D	417 833 476	3.77e-07	0.27673	0.007496	T	4.27024	23.9873
HSV_dCV_1	Excalibur_c48317_242	1D	418 514 802	1.05e-07	0.292453	0.002077	T	-4.14437	50
Lab_dCb_1	Excalibur_c48317_242	1D	418 514 802	1.15e-08	0.292453	0.000228	T	-1.40368	50
YCrCb_dCCb_1	Excalibur_c48317_242	1D	418 514 802	8.95e-09	0.292453	0.000178	T	1.41481	50
YCrCb_dCCr_2	Excalibur_c48317_242	1D	418 514 802	5.88e-05	0.292453	0.54891	T	-0.939361
Lab_dCb_3	AX-94457604	2A	653361195	7.77e-05	0.455975	0.755768	T	0.807888
YCrCb_dCCb_3	AX-94457604	2A	653361195	5.16e-05	0.455975	0.543724	T	-0.86002
Lab_dCb_1	AX-109901635*	2B	790 584 607*	7.4e-05	0.433962	0.373216	G	0.881398
Lab_dCL_2	IAAV993	3B	146 062 319	7.31e-05	0.371069	0.373418	G	-2.22019
Lab_dCL_2	wsnp_Ex_c4888_8714379	3B	146 063 677	5.92e-05	0.371069	0.373418	T	-2.26842
HSV_mV	wsnp_Ex_c54357_57265797	3B	150 293 422	4.76e-05	0.320755	0.518231	G	-2.74489
Lab_dCL_1	wsnp_Ex_c54357_57265797	3B	150 293 422	1.42e-06	0.320755	0.014124	G	-2.31407	16.1558
Lab_dCL_2	wsnp_Ex_c54357_57265797	3B	150 293 422	1.72e-05	0.320755	0.340698	G	-2.36118
RGB_mR	wsnp_Ex_c54357_57265797	3B	150 293 422	4.76e-05	0.320755	0.512731	G	-2.75817
RGB_dCG_2	wsnp_Ex_c54357_57265797	3B	150 293 422	4.21e-05	0.320755	0.835793	G	-2.43732
YCrCb_dCY_1	wsnp_Ex_c54357_57265797	3B	150 293 422	7.88e-07	0.320755	0.005939	G	-2.27575	16.9094
YCrCb_dCY_2	wsnp_Ex_c54357_57265797	3B	150 293 422	3.5e-05	0.320755	0.506413	G	-2.29246
HSV_mV	Ku_c27771_508	3B	508 816 336	8.23e-05	0.157233	0.518231	T	-3.8261
HSV_dCV_1	Ku_c27771_508	3B	508 816 336	3.46e-06	0.157233	0.034357	T	-4.23089
Lab_dCL_1	Ku_c27771_508	3B	508 816 336	1.12e-06	0.157233	0.014124	T	-3.5513	27.9481
Lab_dCL_2	Ku_c27771_508	3B	508 816 336	7.52e-05	0.157233	0.373418	T	-3.14063
RGB_mR	Ku_c27771_508	3B	508 816 336	8.79e-05	0.157233	0.512731	T	-3.83001
RGB_dCR_1	Ku_c27771_508	3B	508 816 336	1.31e-06	0.157233	0.013038	T	-4.29187	25.3376
YCrCb_dCY_1	Ku_c27771_508	3B	508 816 336	8.97e-07	0.157233	0.005939	T	-3.37952	31.0639
YCrCb_dCY_2	Ku_c27771_508	3B	508 816 336	5.1e-05	0.157233	0.506413	T	-3.22861
Lab_mb	RAC875_c35074_452	3B	836 313 967	6.05e-05	0.31761	0.787153	G	0.963171
Lab_dCb_2	RAC875_c35074_452	3B	836 313 967	4.33e-05	0.31761	0.85549	G	1.02779
YCrCb_mCb	RAC875_c35074_452	3B	836 313 967	5.39e-05	0.31761	0.887476	G	-1.00391
YCrCb_dCCb_2	RAC875_c35074_452	3B	836 313 967	6.96e-05	0.31761	0.819232	G	-1.11854
YCrCb_dCCr_1	GENE-3601_145	5A	582 358 407	1.11e-06	0.157233	0.011019	T	-0.97564	22.778
Lab_dCa_1	GENE-4183_1109	6A	553358640	7.41e-05	0.333333	0.657355	T	-0.65082
YCrCb_dCY_1	AX-158526916*	6A	572 505 124*	5.72e-05	0.418239	0.283867	T	-2.10638
Lab_dCL_1	Excalibur_c81824_411	7B	752 467 841	7.49e-05	0.393082	0.416856	T	-2.04811
YCrCb_dCY_1	Excalibur_c81824_411	7B	752 467 841	2.72e-07	0.393082	0.005405	T	-2.08309	13.0067
Lab_dCL_1	Excalibur_c5938_1703	7B	752 574 473	8.39e-05	0.396226	0.416856	T	2.07384
Lab_dCb_1	BS00051607_51	7D	527 843 974	6.55e-05	0.45283	0.373216	G	1.04208
YCrCb_dCCr_1	BS00051607_51	7D	527 843 974	5.55e-05	0.45283	0.289872	G	0.832922
YCrCb_dCCb_1	BS00051607_51	7D	527 843 974	8.67e-05	0.45283	0.478651	G	-1.0209
Lab_dCb_1	D_contig55386_313	7D	528 286 600	7.52e-05	0.465409	0.373216	G	-1.0294
YCrCb_dCCr_1	D_contig55386_313	7D	528 286 600	8.76e-05	0.465409	0.289872	G	-0.80691
YCrCb_dCCr_1	TA015929-0626	UN	23 320	7.03e-05	0.459119	0.289872	G	0.808295
YCrCb_dCCb_3	TGWA25K-TG0003	UN	23 328	5.47e-05	0.053459	0.543724	G	-1.82014
