# Supplementary material for: Identification of Novel Loci Precisely Modulating Pre-Harvest Sprouting Resistance and Red Color Components of the Seed Coat in T. aestivum L
Source: Plants (Basel). 2024 May 9;13(10):1309. doi: 10.3390/plants13101309 (PMC11126043; doi:10.3390/plants13101309)
Supplement: Supplementary file 1 [file plants-13-01309-s001.zip › Supplementary file5.xlsx]

## Sheet: Supplementary file4
Supplementary file 5. QTL boundaries and genes within them according to annotation IWGSC RefSeq v.2.1. IDs for Genes RefSeq1.1 were obtained from annotation RefSeq v2.1 as "previous_id"
Color
QTL designation	Chromosome	Length, Mb	left marker	right marker	Genes
QGc.icg-1D	1D	414500000-419000000	D_GA8KES401EYUM8_190	Excalibur_c50856_63	RefSeq v2.1	TraesCS1D03G0754100	TraesCS1D03G0754400	TraesCS1D03G0754500	TraesCS1D03G0754600	TraesCS1D03G0754800	TraesCS1D03G0754900	TraesCS1D03G0755000	TraesCS1D03G0755400	TraesCS1D03G0755500	TraesCS1D03G0755600	TraesCS1D03G0755700	TraesCS1D03G0755800	TraesCS1D03G0755900	TraesCS1D03G0756000	TraesCS1D03G0756100	TraesCS1D03G0756200	TraesCS1D03G0756300	TraesCS1D03G0756400	TraesCS1D03G0756500	TraesCS1D03G0756600	TraesCS1D03G0756800	TraesCS1D03G0756900	TraesCS1D03G0757000	TraesCS1D03G0757800	TraesCS1D03G0757900	TraesCS1D03G0758000	TraesCS1D03G0758100	TraesCS1D03G0758200	TraesCS1D03G0758600	TraesCS1D03G0758700	TraesCS1D03G0759400	TraesCS1D03G0759500	TraesCS1D03G0759600	TraesCS1D03G0759800	TraesCS1D03G0760100	TraesCS1D03G0760200	TraesCS1D03G0760300	TraesCS1D03G0760500	TraesCS1D03G0760600	TraesCS1D03G0760800	TraesCS1D03G0760900	TraesCS1D03G0761100	TraesCS1D03G0761800	TraesCS1D03G0762500
					RefSeq1.1	TraesCS1D02G317100	TraesCS1D02G317200	TraesCS1D02G317211	TraesCS1D02G317301	TraesCS1D02G317300	TraesCS1D02G317400	TraesCS1D02G317500	TraesCS1D02G317600	TraesCS1D02G317700	TraesCS1D02G317800	TraesCS1D02G317900	TraesCS1D02G318000	TraesCS1D02G318100	TraesCS1D02G318200	TraesCS1D02G318300	TraesCS1D02G318400	TraesCS1D02G318500	TraesCS1D02G318600	TraesCS1D02G318700	TraesCS1D02G318800	TraesCS1D02G318900	TraesCS1D02G319000	TraesCS1D02G319100	TraesCS1D02G319200	TraesCS1D02G319300	TraesCS1D02G319400	TraesCS1D02G319500	TraesCS1D02G319600	TraesCS1D02G319700	TraesCS1D02G319800	TraesCS1D02G320000	TraesCS1D02G320100	TraesCS1D02G320200	TraesCS1D02G320300	TraesCS1D02G320400	TraesCS1D02G320500	TraesCS1D02G320600	TraesCS1D02G320700	TraesCS1D02G320800	TraesCS1D02G320900	TraesCS1D02G321000	TraesCS1D02G321100	TraesCS1D02G321300	TraesCS1D02G321500
QGc.icg-3B1	3B	145500000-153000000	IAAV993	wsnp_Ex_c7967_13522958	RefSeq v2.1	TraesCS3B03G0346400	TraesCS3B03G0346500	TraesCS3B03G0346600	TraesCS3B03G0347400	TraesCS3B03G0347600	TraesCS3B03G0348000	TraesCS3B03G0348200	TraesCS3B03G0348500	TraesCS3B03G0349400	TraesCS3B03G0349600	TraesCS3B03G0350200	TraesCS3B03G0350400	TraesCS3B03G0350500	TraesCS3B03G0350600	TraesCS3B03G0350700	TraesCS3B03G0350900	TraesCS3B03G0351600	TraesCS3B03G0351900	TraesCS3B03G0352000	TraesCS3B03G0352100	TraesCS3B03G0352200	TraesCS3B03G0352400	TraesCS3B03G0352600	TraesCS3B03G0352800	TraesCS3B03G0352900	TraesCS3B03G0353000	TraesCS3B03G0353100	TraesCS3B03G0353200	TraesCS3B03G0353600	TraesCS3B03G0354000	TraesCS3B03G0354200	TraesCS3B03G0354300	TraesCS3B03G0354400	TraesCS3B03G0354500	TraesCS3B03G0354700	TraesCS3B03G0354800	TraesCS3B03G0354900	TraesCS3B03G0355100	TraesCS3B03G0355200	TraesCS3B03G0355300	TraesCS3B03G0355400	TraesCS3B03G0355600	TraesCS3B03G0355800	TraesCS3B03G0355900
					RefSeq1.1	TraesCS3B02G145300	TraesCS3B02G145400	TraesCS3B02G145500	TraesCS3B02G145600	TraesCS3B02G145700	TraesCS3B02G145900	TraesCS3B02G145800	TraesCS3B02G146000	TraesCS3B02G146100	TraesCS3B02G146200	TraesCS3B02G146300	TraesCS3B02G146400	TraesCS3B02G146500	TraesCS3B02G146600	TraesCS3B02G146700	TraesCS3B02G146800	TraesCS3B02G146900	TraesCS3B02G147000	TraesCS3B02G147100	TraesCS3B02G147200	TraesCS3B02G147300	TraesCS3B02G147400	TraesCS3B02G147500	TraesCS3B02G147600	TraesCS3B02G147700	TraesCS3B02G147800	TraesCS3B02G147900	TraesCS3B02G148000	TraesCS3B02G148100	TraesCS3B02G148200	TraesCS3B02G148300	TraesCS3B02G148400	TraesCS3B02G148500	TraesCS3B02G148600	TraesCS3B02G148700	TraesCS3B02G148800	TraesCS3B02G148900	TraesCS3B02G149000	TraesCS3B02G149100	TraesCS3B02G149200	TraesCS3B02G149300	TraesCS3B02G149400	TraesCS3B02G149500	TraesCS3B02G149600
QGc.icg-3B2	3B	50700000-509200000	Excalibur_c41752_392	Ku_c27771_508	RefSeq v2.1	TraesCS3B03G0789600	TraesCS3B03G0789700	TraesCS3B03G0789800	TraesCS3B03G0790000	TraesCS3B03G0790100	TraesCS3B03G0790300	TraesCS3B03G0790600	TraesCS3B03G0790800	TraesCS3B03G0791600	TraesCS3B03G0791700	TraesCS3B03G0792200
					RefSeq1.1	TraesCS3B02G307400	TraesCS3B02G307500	TraesCS3B02G307600	TraesCS3B02G307700	TraesCS3B02G307800	TraesCS3B02G307900	TraesCS3B02G308000	TraesCS3B02G308100	TraesCS3B02G308200	TraesCS3B02G308300	TraesCS3B02G308400
QGc.icg-5A	5A	580200000-582600000	AX-109849058	GENE-3601_145	RefSeq v2.1	TraesCS5A03G0912200	TraesCS5A03G0912900	TraesCS5A03G0913500	TraesCS5A03G0913900	TraesCS5A03G0914000	TraesCS5A03G0914300	TraesCS5A03G0915400	TraesCS5A03G0915500	TraesCS5A03G0915600	TraesCS5A03G0915700	TraesCS5A03G0916100	TraesCS5A03G0916200	TraesCS5A03G0916300	TraesCS5A03G0916400	TraesCS5A03G0916900	TraesCS5A03G0917200	TraesCS5A03G0917300
					RefSeq1.1	TraesCS5A02G381000	TraesCS5A02G381100	TraesCS5A02G381200	TraesCS5A02G381300	TraesCS5A02G381400	TraesCS5A02G381500	TraesCS5A02G381600	TraesCS5A02G381700	TraesCS5A02G381800	TraesCS5A02G381900	TraesCS5A02G382000	TraesCS5A02G382100	TraesCS5A02G382200	TraesCS5A02G382300	TraesCS5A02G382400	TraesCS5A02G382500	TraesCS5A02G382600
QGc.icg-7B	7B	751700000-752700000	Tdurum_contig8448_363	RAC875_c5744_412	RefSeq v2.1	TraesCS7B03G1296500	TraesCS7B03G1296600	TraesCS7B03G1296800	TraesCS7B03G1298200	TraesCS7B03G1299000	TraesCS7B03G1299100	TraesCS7B03G1299200
					RefSeq1.1	TraesCS7B02G481800	TraesCS7B02G481900	TraesCS7B02G482000	TraesCS7B02G482100	TraesCS7B02G482200	TraesCS7B02G482300	TraesCS7B02G482400
PHS
Qgi.icg-1B	1B	630200000-631200000	AX-95172164	-	RefSeq v2.1	TraesCS1B03G1055800	TraesCS1B03G1055900	TraesCS1B03G1056200	TraesCS1B03G1056300	TraesCS1B03G1056500	TraesCS1B03G1056900	TraesCS1B03G1057100	TraesCS1B03G1057200	TraesCS1B03G1057500	TraesCS1B03G1057600	TraesCS1B03G1057800	TraesCS1B03G1057900	TraesCS1B03G1058400	TraesCS1B03G1058900	TraesCS1B03G1059000
					RefSeq1.1	TraesCS1B02G389500	TraesCS1B02G389600	TraesCS1B02G389700	TraesCS1B02G389800	TraesCS1B02G389900	TraesCS1B02G390000	TraesCS1B02G390100	TraesCS1B02G390200	TraesCS1B02G390300	TraesCS1B02G390400	TraesCS1B02G390500	TraesCS1B02G390600	TraesCS1B02G390700	TraesCS1B02G390900	TraesCS1B02G391000
Qgi.icg-1D	1D	60000000-61300000	BS00094471_51	-	RefSeq v2.1	TraesCS1D03G0171900	TraesCS1D03G0172000	TraesCS1D03G0172600	TraesCS1D03G0172700	TraesCS1D03G0172800	TraesCS1D03G0172900	TraesCS1D03G0173100
					RefSeq1.1	TraesCS1D02G075100	TraesCS1D02G075200	TraesCS1D02G075300	TraesCS1D02G075400	TraesCS1D02G075500	TraesCS1D02G075600	TraesCS1D02G075700
Qgi.icg-4A	4A	615500000-616700000	-	AX-94469815	RefSeq v2.1	TraesCS4A03G0826100	TraesCS4A03G0826900	TraesCS4A03G0827000	TraesCS4A03G0827200	TraesCS4A03G0827300	TraesCS4A03G0827400	TraesCS4A03G0827500	TraesCS4A03G0827600	TraesCS4A03G0827700	TraesCS4A03G0827800	TraesCS4A03G0828000	TraesCS4A03G0828200	TraesCS4A03G0828300	TraesCS4A03G0828500	TraesCS4A03G0828700	TraesCS4A03G0828800	TraesCS4A03G0828900	TraesCS4A03G0829000	TraesCS4A03G0829200	TraesCS4A03G0830000	TraesCS4A03G0830100	TraesCS4A03G0830300	TraesCS4A03G0830400
					RefSeq1.1	TraesCS4A02G332600	TraesCS4A02G332700	TraesCS4A02G332800	TraesCS4A02G332900	TraesCS4A02G333000	TraesCS4A02G333100	TraesCS4A02G333200	TraesCS4A02G333300	TraesCS4A02G333400	TraesCS4A02G333500	TraesCS4A02G333600	TraesCS4A02G333700	TraesCS4A02G333800	TraesCS4A02G333900	TraesCS4A02G334000	TraesCS4A02G334100	TraesCS4A02G334200	TraesCS4A02G334300	TraesCS4A02G334400	TraesCS4A02G334500	TraesCS4A02G334600	TraesCS4A02G334700	TraesCS4A02G334800
Qgi.icg-6B	6B	15200000-15725000	wsnp_Ex_c1267_2431315	Kukri_c38732_225	RefSeq v2.1	TraesCS6B03G0366700	TraesCS6B03G0366800	TraesCS6B03G0367200	TraesCS6B03G0367400	TraesCS6B03G0367500	TraesCS6B03G0367600	TraesCS6B03G0367700	TraesCS6B03G0367800	TraesCS6B03G0367900	TraesCS6B03G0368000	TraesCS6B03G0368400	TraesCS6B03G0368500	TraesCS6B03G0368800	TraesCS6B03G0369000	TraesCS6B03G0369100	TraesCS6B03G0369200	TraesCS6B03G0369700	TraesCS6B03G0369800	TraesCS6B03G0370100	TraesCS6B03G0370300	TraesCS6B03G0370600	TraesCS6B03G0370800	TraesCS6B03G0371600	TraesCS6B03G0371800	TraesCS6B03G0372100	TraesCS6B03G0372200	TraesCS6B03G0372400	TraesCS6B03G0372600	TraesCS6B03G0373000	TraesCS6B03G0373100	TraesCS6B03G0373200	TraesCS6B03G0373400	TraesCS6B03G0373700	TraesCS6B03G0373800	TraesCS6B03G0374300	TraesCS6B03G0374500	TraesCS6B03G0374700	TraesCS6B03G0374800	TraesCS6B03G0374900	TraesCS6B03G0375000
					RefSeq1.1	TraesCS6B02G145900	TraesCS6B02G146000	TraesCS6B02G146100	TraesCS6B02G146200	TraesCS6B02G146300	TraesCS6B02G146400	TraesCS6B02G146500	TraesCS6B02G146600	TraesCS6B02G146700	TraesCS6B02G146800	TraesCS6B02G146900	TraesCS6B02G147000	TraesCS6B02G147200	TraesCS6B02G147300	TraesCS6B02G147400	TraesCS6B02G147500	TraesCS6B02G147600	TraesCS6B02G147700	TraesCS6B02G147800	TraesCS6B02G147900	TraesCS6B02G148000	TraesCS6B02G148100	TraesCS6B02G148200	TraesCS6B02G148300	TraesCS6B02G148400	TraesCS6B02G148500	TraesCS6B02G148700	TraesCS6B02G148800	TraesCS6B02G148900	TraesCS6B02G149000	TraesCS6B02G149100	TraesCS6B02G149200	TraesCS6B02G149300	TraesCS6B02G149400	TraesCS6B02G149500	TraesCS6B02G149600	TraesCS6B02G149700	TraesCS6B02G149800	TraesCS6B02G149900	TraesCS6B02G150000
Qgi.icg-7B	7B	25500000-27000000	-	Kukri_c109962_396	RefSeq v2.1	TraesCS7B03G0066600	TraesCS7B03G0066800	TraesCS7B03G0066900	TraesCS7B03G0067100	TraesCS7B03G0067300	TraesCS7B03G0067400	TraesCS7B03G0067500	TraesCS7B03G0067800	TraesCS7B03G0068000	TraesCS7B03G0068900	TraesCS7B03G0069000	TraesCS7B03G0069100	TraesCS7B03G0069200	TraesCS7B03G0070400
					RefSeq1.1	TraesCS7B02G024400	TraesCS7B02G024500	TraesCS7B02G024600	TraesCS7B02G024700	TraesCS7B02G024800	TraesCS7B02G024900	TraesCS7B02G025000	TraesCS7B02G025100	TraesCS7B02G025200	TraesCS7B02G025300	TraesCS7B02G025400	TraesCS7B02G025500	TraesCS7B02G025600	TraesCS7B02G025700
Qgi.icg-7D	7D	39700000-408000000	AX-158544327	-	RefSeq v2.1	TraesCS7D03G0153300	TraesCS7D03G0153500	TraesCS7D03G0153700	TraesCS7D03G0154000	TraesCS7D03G0154100	TraesCS7D03G0154700	TraesCS7D03G0154900	TraesCS7D03G0155000	TraesCS7D03G0155200	TraesCS7D03G0155300	TraesCS7D03G0155600	TraesCS7D03G0156100
					RefSeq1.1	TraesCS7D02G067500	TraesCS7D02G067600	TraesCS7D02G067700	TraesCS7D02G067800	TraesCS7D02G067900	TraesCS7D02G068000	TraesCS7D02G068100	TraesCS7D02G068200	TraesCS7D02G068300	TraesCS7D02G068400	TraesCS7D02G068500	TraesCS7D02G068600
[truncated: 27 more columns]
