# Supplementary material for: Identification of Novel Loci Precisely Modulating Pre-Harvest Sprouting Resistance and Red Color Components of the Seed Coat in T. aestivum L
Source: Plants (Basel). 2024 May 9;13(10):1309. doi: 10.3390/plants13101309 (PMC11126043; doi:10.3390/plants13101309)
Supplement: Supplementary file 1 [file plants-13-01309-s001.zip › Supplementary file6.xlsx]

## Sheet: Sheet1
Supplementary file 6. List of genes remained after the prioritization analysis
ID RefSeq v2.1	ID RefSeq1.1	Chr	KEGG ID	KEGG pathway	Symbol	DAVID description	GO biological process	GO molecular function
PHS genes after KnetMiner and expression analysis
TraesCS4A03G0826100	TraesCS4A02G332600	4A	-	-	-	F-box domain-containing protein(CFC21_054093)	-	-
TraesCS4A03G0828000	TraesCS4A02G333600	4A	-	-	-	CRAL/TRIO N-terminal domain-containing protein(CFC21_054102)	-	-
TraesCS6B03G0370300	TraesCS6B02G147900	6B	-	-	-	uncharacterized LOC123136302(LOC123136302)	-	-
TraesCS6B03G0374300	TraesCS6B02G149500	6B	-	-	-	neuromodulin-like(LOC123133829)	-	calmodulin binding(GO:0005516)
PHS genes from Zhang et al. 2021
TraesCS6B03G0368800	TraesCS6B02G147200.1	6B	K03262	map04214	EIF5	eukaryotic translation initiation factor 5(LOC100049031)	formation of translation preinitiation complex(GO:0001731); formation of cytoplasmic translation initiation complex(GO:0001732)	translation initiation factor activity(GO:0003743); GDP-dissociation inhibitor activity(GO:0005092); GTP binding(GO:0005525); eukaryotic initiation factor eIF2 binding(GO:0071074)
TraesCS7D03G0156100	TraesCS7D02G068600.1	7D	-	-	SERK4	LRR receptor-like serine/threonine-protein kinase GSO2(LOC123165464)	integral component of membrane(GO:0016021)	protein kinase activity{GO:0004672); ATP binding(GO:0005524)
TraesCS7B03G0070400	TraesCS7B02G025700.2	7B	K04706	map04120	PIAL1	E4 SUMO-protein ligase PIAL2-like(LOC123147520)	zinc ion binding(GO:0008270)	zinc ion binding(GO:0008270); SUMO transferase activity(GO:0019789)
TraesCS6B03G0367900	TraesCS6B02G146700.1	6B	-	-	-	CFC21_087346	-	-
TraesCS6B03G0371600	TraesCS6B02G148200.1	6B	K17506	-	WIN2; PPM1L, PP2CE	probable protein phosphatase 2C 10(LOC123136306)	-	metal ion binding(GO:0046872)
TraesCS1D03G0173100	TraesCS1D02G075700.1	1D	-	-	-	homeobox protein knotted-1-like 10(LOC123180294)	regulation of transcription by RNA polymerase II(GO:0006357)	RNA polymerase II cis-regulatory region sequence-specific DNA binding(GO:0000978); DNA-binding transcription factor activity, RNA polymerase II-specific(GO:0000981)
TraesCS7B03G0068000	TraesCS7B02G025200.1	7B	-	-	-	protein ACCELERATED CELL DEATH 6-like(LOC123161747)	-	-
TraesCS4A03G0830100	TraesCS4A02G334600.1	4A	-	-	-	DUF1618 domain-containing protein(CFC21_054112)	-	-
Grain color genes after K number assignment and detection in Arif et al. 2022
TraesCS1D03G0756600	TraesCS1D02G318800	1D	K00430	map00940	PRX74;E1.11.1.7	peroxidase 1-like(LOC123061400)	response to oxidative stress(GO:0006979)	hydrogen peroxide catabolic process(GO:0042744)
TraesCS7B03G1296800	TraesCS7B02G482000	7B	K02291	map00906	PSY	phytoene synthase 1	carotenoid biosynthetic process(GO:0016117)	farnesyltranstransferase activity(GO:0004311); geranylgeranyl-diphosphate geranylgeranyltransferase activity(GO:0016767); 15-cis-phytoene synthase activity(GO:0046905)
Grain color genes after KnetMiner and expression analysis
TraesCS1D03G0754500	TraesCS1D02G317211	1D	-	-	-	-	-	-
TraesCS1D03G0754800	TraesCS1D02G317301	1D	-	-	-	-	-	-
TraesCS1D03G0758600	TraesCS1D02G319700	1D	-	-	FLS	flavonol synthase/flavanone 3-hydroxylase-like(LOC123172226)	-	oxidoreductase activity(GO:0016491); metal ion binding(GO:0046872)
TraesCS1D03G0759400	TraesCS1D02G320000	1D	K14487	map04075	DFL1;GH3	probable indole-3-acetic acid-amido synthetase GH3.4(LOC123182515)	response to light stimulus(GO:0009416)	acid-amino acid ligase activity(GO:0016881)
TraesCS3B03G0347600	TraesCS3B02G145700	3B	-	-	-	ankyrin-3-like(LOC123069080)	-	-
TraesCS3B03G0348200	TraesCS3B02G145800	3B	-	-	BSK1-2	ankyrin-3-like(LOC123069081)	-	-
TraesCS3B03G0351600	TraesCS3B02G146900	3B	K15639	map00905	CYP734A1; BAS1	cytochrome P450 734A6-like(LOC123069087)	brassinosteroid homeostasis(GO:0010268); brassinosteroid metabolic process(GO:0016131)
TraesCS3B03G0352400	TraesCS3B02G147400	3B	-	-	-	zinc finger CCCH domain-containing protein 1-like(LOC123065071)	-	DNA binding(GO:0003677); metal ion binding(GO:0046872)
TraesCS3B03G0353000	TraesCS3B02G147800	3B	-	-	-	BTB domain-containing protein(CFC21_040419)	protein ubiquitination(GO:0016567)	-
TraesCS3B03G0353100	TraesCS3B02G147900	3B	-	-	-	FBD-associated F-box protein At4g10400-like(LOC123069098)	-	-
TraesCS3B03G0354400	TraesCS3B02G148500	3B	K01184	map00040	PG2C;E3.2.1.15	probable polygalacturonase At1g80170(LOC123069104)	carbohydrate metabolic process(GO:0005975)	polygalacturonase activity(GO:0004650)
TraesCS5A03G0915400	TraesCS5A02G381600	5A	-	-	RR41	two-component response regulator ORR41-like(LOC123104975)	phosphorelay signal transduction system(GO:0000160)	heme binding(GO:0020037)
References
Arif, M. A. R., Komyshev, E. G., Genaev, M. A., Koval, V. S., Shmakov, N. A., Börner, A., & Afonnikov, D. A. (2022). QTL Analysis for Bread Wheat Seed Size, Shape and Color Characteristics Estimated by Digital Image Processing. Plants, 11(16), 2105. https://doi.org/10.3390/plants11162105
Zhang, M., Cui, G., Bai, X., Ye, Z., Zhang, S., Xie, K., Sun, F., Zhang, C., & Xi, Y. (2021). Regulatory Network of Preharvest Sprouting Resistance Revealed by Integrative Analysis of mRNA, Noncoding RNA, and DNA Methylation in Wheat. Journal of Agricultural and Food Chemistry, 69(13), 4018–4035. https://doi.org/10.1021/acs.jafc.1c00050
