# Supplementary material for: Identification of Novel Loci Precisely Modulating Pre-Harvest Sprouting Resistance and Red Color Components of the Seed Coat in T. aestivum L
Source: Plants (Basel). 2024 May 9;13(10):1309. doi: 10.3390/plants13101309 (PMC11126043; doi:10.3390/plants13101309)
Supplement: Supplementary file 1 [file plants-13-01309-s001.zip › Supplementary file7.xlsx]

## Sheet: Info
	Supplementary file7. Co-expression analysis of the PHS-related candidate genes.
	Tab	Description
	TPM	Expression values (in TPM) for the candidate and known (TaMFT, TaMYB10,TaVP1) genes in grain and other tissues at various stages from the expVIP database
	Correlation	Spearman's rs correlation coefficients (below main diagonal) and p-values (above main diagonal) for the reference and candidate genes. Significant p-values (<0.05) shown in red
	Expression	Presence (1, TPM>1) or absence (0, TPM<1) of the expression of the genes in various tissues and stages
	Expression	Presence (1, TPM>1) or absence (0, TPM<1) of the expression of the genes in various tissues and stages
	GeneralizedTissue	Presence (1, TPM>1) or absence (0, TPM<1) of the expression of the genes in the generalized list of various tissues and stages

## Sheet: TPM
	TaMFT				TaMYB10			TaVP1			Candidates
tissue	TraesCS3A02G006600	TraesCS3D02G004100	TraesCS3B02G007400	TraesCS3B02G010100	TraesCS3A02G472900	TraesCS3B02G515900	TraesCS3D02G468400	TraesCS3B02G452200	TraesCS3A02G417300	TraesCS3D02G412800	TraesCS4A02G332600	TraesCS4A02G333600	TraesCS6B02G147900	TraesCS6B02G149500
spike, 30% spike	0	0	0	0	0.78139	0	0	0	0	0	0.435429	1.4915	1.79308	3.4044
spikelets, 30% spike	0	0	0	0	1.61851	0	0	0	0	0	0.15408	1.40059	1.57437	3.88411
anther, anthesis	0	0	0	0	3.39834	0	0	0	0	0	0.881221	0	0	9.93897
flag leaf blade night (-0.25h) 06:45, anthesis	0	0	0	1.48187	0	0	0	0	0	0	0	0	0	0
fifth leaf blade night (-0.25h) 21:45, anthesis	0	0	0	0.453052	0	0	0	0	0	0	0	0	0	0
awns, milk grain stage	0	0	0	1.36438	0	0	0	0	0	0	0	0	0	0
grain, milk grain stage	3.68691	2.11	0	2.8741	2.83695	2.18859	0.126625	0.954394	1.22304	1.08079	0	0	0	0
grain, Soft dough	3.26383	2.20279	0	3.20855	0.941462	0.30122	0	1.59082	1.42072	1.6157	0	0	0	0
grain, Hard dough	4.964	3.60977	2.12441	2.2463	0	0	0	2.39157	2.10412	2.5383	0	2.34602	0	0
endosperm, Dough	2.16735	1.28725	0	0.739487	0	0	0	2.00213	1.57936	2.34538	0	0	0	0
embryo proper, Dough	5.7666	4.50202	2.52892	3.50688	0	0	0	3.78374	3.50162	3.93423	0	0	0	0
grain, Ripening	5.81389	3.50585	2.61834	0.877604	0	0	0	3.38706	2.46959	3.18255	0	0	0	0
spike (top third), anthesis	0	0	0	0	6.67556	0	1.70128	0	0	0	2.05673	0.658189	2.07	6.07672
spike (middle third), anthesis	0	0	0	0	5.41292	0	0.479789	0	0	0	2.38518	0	2.35379	5.97516
spike (bottom third), anthesis	0	0	0	0	6.66184	0	0.964192	0	0	0	2.62321	0.38521	2.43873	6.52692
whole endosperm, 10 dpa	3.01016	1.03914	0.179046	2.57263	0	0	0	0.296101	0	0.293833	0	0	0	0
starchy endosperm, 20 dpa	1.10159	0	0	0.461621	0	0	0	0	0	0	0	0	0	0
starchy endosperm, 12 dpa	3.20732	0	2.58407	3.43575	0	0	0	0	0	0	0	0	0	0
aleurone layer, 12 dpa	6.06429	1.79131	5.62478	6.7841	6.17976	3.0432	3.5323	0.948085	1.43415	0.816657	0	0	0	0
seed coat, 12 dpa	0.340297	0	0.271914	1.33328	1.63687	0.0304657	0	0	0	0	0.361318	0.776995	0.357982	0
aleurone layer, 14 dpa	7.73249	7.79529	7.73733	4.19823	0	0	0	4.74509	5.3498	4.03998	0	0	0	0
starchy endosperm, 9 dpa	5.10976	2.78801	3.04209	1.58976	0	0	0	1.16998	1.44978	0.968794	0	0	0	0
aleurone layer, 9 dpa	2.18845	0	0	0	7.48584	5.73947	2.84948	0	0.38311	0	0	0	0.0305621	0
aleurone layer, 6 dpa	0	0	0	0	5.16765	5.00533	3.13608	0	0	0	1.20253	0.0213944	2.18021	0
seed coat, 8 dpa	0	0	0	0	0	1.28268	0	0	0	0	0.118001	0.23974	0.671013	0
starchy endosperm + seed coat, 12 dpa	4.1564	1.18835	0	3.40022	2.04553	1.75386	0	0	0.0818713	0.097422	0	0	0	0
starchy endosperm + seed coat, 8 dpa	2.08716	0	0	0	4.61381	3.59222	0	0	0	0	0	0	0	0
starchy endosperm + seed coat, 4 dpa	0	0	0	0	0	2.32338	0	0	0	0	0	2.92368	1.20852	0
grain, 4-12 dpa	3.24323	1.22772	0	3.03191	2.87531	2.30625	0	0	0	0	0	1.68393	0	0.583375
pistillody stamen, anthesis	0	0	0	0	5.28338	0	2.33715	0	0	0	2.60039	0.35417	4.53986	0
pistil, anthesis	0	0	0	0	4.67138	0	0	0	0	0	1.96611	0	4.62042	0
grain, 15 dpa(n=28)	4.16652	3.60878	3.43668	3.46545	2.6688	0.151644	0	1.15021	1.16981	1.23846	0	0	0	0
grain, 35 dpa(n=28)	3.74503	2.07994	3.34747	3.245	0	0	0	1.66308	0.955952	1.62162	0	0.332858	0	0
grain, 25 dpa(n=28)	3.51412	2.96795	3.63964	3.19271	0	0	0	1.37677	1.19349	1.47331	0	0.775687	0	0
grain, 2 dpa	0	0	0	0	3.11035	2.26759	3.28462	0	0	0	2.33786	0	2.03911	0
grain, 14 dpa	3.97209	3.02334	3.17052	3.00239	0	0	0	1.36662	0.0677086	1.30781	0	0	0	0
grain, 30 dpa	5.29901	3.09254	4.39817	0	0	0	0	4.55948	3.40042	4.22063	0	0	0	0
spike, anthesis	0	0	0	0	6.01251	0	0	0	0	0	1.84886	0.585289	1.84818	5.83196
spike, Ear emergence	0	0	0	0	1.0178	0	0	0	0	0	4.08479	0	3.28345	0
spikelets, anthesis	0	0	0	0	2.49535	1.41893	0	0	0	0	0.937203	1.76088	1.83721	0
starchy endosperm, 30 dpa	0.785589	0	0	0	0	0	0	0.118884	0	0.0646794	0	0	0	0
whole endosperm, 20 dpa	3.20889	0	2.85178	3.0359	0	0	0	1.64696	0	1.00377	0	0	0	0
aleurone layer, 20 dpa	6.23653	3.72951	5.47409	6.15038	0.425764	0	0	3.35587	1.84321	2.78371	0.943451	0	0	0
transfer cells, 20 dpa	2.91438	1.72144	1.57384	1.59323	0	0	0	1.26686	0.391216	1.64758	0	0	0	0
aleurone layer and starchy endosperm, 30 dpa	2.42692	0.602517	1.70272	2.31265	0	0	0	2.0439	0.0934091	1.29094	0	0	0	0
grain, 11 dpa	3.78861	3.50043	3.07457	1.57384	0	1.16962	0.45902	1.25738	1.35034	1.27544	0	0	0	0

## Sheet: Correlation
		TaMFT				TaMYB10			TaVP1			Candidates
	Spearman's rs	TraesCS3A02G006600	TraesCS3D02G004100	TraesCS3B02G007400	TraesCS3B02G010100	TraesCS3A02G472900	TraesCS3B02G515900	TraesCS3D02G468400	TraesCS3B02G452200	TraesCS3A02G417300	TraesCS3D02G412800	TraesCS4A02G332600	TraesCS4A02G333600	TraesCS6B02G147900	TraesCS6B02G149500
	TraesCS3A02G006600		2,6731E-17	1,1018E-11	7,0671E-11	0,01457	0,95784	0,24903	8,917E-12	3,1828E-14	1,425E-13	2,4951E-06	0,020326	2,5733E-08	0,0037478
	TraesCS3D02G004100	0,89808		2,4584E-09	3,0108E-08	0,0091479	0,59764	0,22523	1,3877E-14	5,7881E-19	3,1627E-18	0,0003312	0,12827	6,2663E-06	0,025063
	TraesCS3B02G007400	0,80832	0,74717		1,538E-07	0,0028998	0,15515	0,27197	6,0416E-10	2,01E-07	3,5065E-09	0,0036264	0,15581	0,00016472	0,012531
	TraesCS3B02G010100	0,78943	0,71134	0,68472		0,0096493	0,77937	0,10708	7,8118E-06	1,595E-05	1,7351E-06	1,1687E-05	0,046299	2,7473E-08	0,0079531
	TraesCS3A02G472900	-0,35801	-0,38022	-0,42943	-0,37774		0,0042273	3,7691E-06	0,00011265	0,029322	0,00024837	2,3304E-06	0,1824	5,2633E-06	0,00032296
	TraesCS3B02G515900	0,0080156	-0,079894	-0,21305	-0,042454	0,41407		0,0066383	0,051866	0,74775	0,11053	0,6039	0,44923	0,52286	0,18261
	TraesCS3D02G468400	-0,17344	-0,18232	-0,1654	-0,24071	0,62299	0,3947		0,094914	0,63077	0,092139	0,0097128	0,94121	0,0021796	0,25562
	TraesCS3B02G452200	0,81035	0,86221	0,76495	0,60678	-0,53863	-0,28848	-0,24919		1,358E-14	3,2799E-31	0,00026636	0,043078	6,2663E-06	0,0067937
	TraesCS3A02G417300	0,85651	0,91506	0,68007	0,58999	-0,32156	-0,048732	-0,072777	0,86236		1,3897E-17	0,00047041	0,044681	7,8614E-05	0,0092943
	TraesCS3D02G412800	0,84557	0,90794	0,74243	0,63928	-0,51522	-0,23844	-0,25124	0,9771	0,90121		0,00012947	0,033178	2,2461E-06	0,0048888
	TraesCS4A02G332600	-0,63177	-0,50625	-0,4204	-0,59742	0,6332	-0,078536	0,37744	-0,51306	-0,49498	-0,53463		0,021883	3,4852E-15	0,00027672
	TraesCS4A02G333600	-0,34116	-0,22756	-0,21272	-0,29534	0,20011	0,11435	0,01118	-0,29962	-0,29746	-0,31467	0,33731		0,0013018	0,0074403
	TraesCS6B02G147900	-0,71376	-0,61178	-0,52759	-0,71276	0,61567	0,096647	0,44061	-0,61178	-0,54874	-0,63396	0,87116	0,4599		0,0066111
	TraesCS6B02G149500	-0,41905	-0,3301	-0,36537	-0,38661	0,50705	-0,20002	0,17108	-0,39367	-0,37948	-0,40795	0,51188	0,38962	0,39488

## Sheet: Expression
	TaMFT				TaMYB10			TaVP1			Candidates
tissue	TraesCS3A02G006600	TraesCS3D02G004100	TraesCS3B02G007400	TraesCS3B02G010100	TraesCS3A02G472900	TraesCS3B02G515900	TraesCS3D02G468400	TraesCS3B02G452200	TraesCS3A02G417300	TraesCS3D02G412800	TraesCS4A02G332600	TraesCS4A02G333600	TraesCS6B02G147900	TraesCS6B02G149500
aleurone layer and starchy endosperm, 30 dpa	0	0	0	0	0	0	0	0	0	0	0	1	1	1
aleurone layer, 12 dpa	0	0	0	0	1	0	0	0	0	0	0	1	1	1
aleurone layer, 14 dpa	0	0	0	0	1	0	0	0	0	0	0	0	0	1
aleurone layer, 20 dpa	0	0	0	1	0	0	0	0	0	0	0	0	0	0
aleurone layer, 6 dpa	0	0	0	0	0	0	0	0	0	0	0	0	0	0
aleurone layer, 9 dpa	0	0	0	1	0	0	0	0	0	0	0	0	0	0
anther, anthesis	1	1	0	1	1	1	0	0	1	1	0	0	0	0
awns, milk grain stage	1	1	0	1	0	0	0	1	1	1	0	0	0	0
embryo proper, Dough	1	1	1	1	0	0	0	1	1	1	0	1	0	0
endosperm, Dough	1	1	0	0	0	0	0	1	1	1	0	0	0	0
fifth leaf blade night (-0.25h) 21:45, anthesis	1	1	1	1	0	0	0	1	1	1	0	0	0	0
flag leaf blade night (-0.25h) 06:45, anthesis	1	1	1	0	0	0	0	1	1	1	0	0	0	0
grain, 11 dpa	0	0	0	0	1	0	1	0	0	0	1	0	1	1
grain, 14 dpa	0	0	0	0	1	0	0	0	0	0	1	0	1	1
grain, 15 dpa(n=28)	0	0	0	0	1	0	0	0	0	0	1	0	1	1
grain, 2 dpa	1	1	0	1	0	0	0	0	0	0	0	0	0	0
grain, 25 dpa(n=28)	1	0	0	0	0	0	0	0	0	0	0	0	0	0
grain, 30 dpa	1	0	1	1	0	0	0	0	0	0	0	0	0	0
grain, 35 dpa(n=28)	1	1	1	1	1	1	1	0	1	0	0	0	0	0
grain, 4-12 dpa	0	0	0	1	1	0	0	0	0	0	0	0	0	0
grain, Hard dough	1	1	1	1	0	0	0	1	1	1	0	0	0	0
grain, milk grain stage	1	1	1	1	0	0	0	1	1	0	0	0	0	0
grain, Ripening	1	0	0	0	1	1	1	0	0	0	0	0	0	0
grain, Soft dough	0	0	0	0	1	1	1	0	0	0	1	0	1	0
pistil, anthesis	0	0	0	0	0	1	0	0	0	0	0	0	0	0
pistillody stamen, anthesis	1	1	0	1	1	1	0	0	0	0	0	0	0	0
seed coat, 12 dpa	1	0	0	0	1	1	0	0	0	0	0	0	0	0
seed coat, 8 dpa	0	0	0	0	0	1	0	0	0	0	0	1	1	0
spike (bottom third), anthesis	1	1	0	1	1	1	0	0	0	0	0	1	0	0
spike (middle third), anthesis	0	0	0	0	1	0	1	0	0	0	1	0	1	0
spike (top third), anthesis	0	0	0	0	1	0	0	0	0	0	1	0	1	0
spike, 30% spike	1	1	1	1	1	0	0	1	1	1	0	0	0	0
spike, anthesis	1	1	1	1	0	0	0	1	0	1	0	0	0	0
spike, Ear emergence	1	1	1	1	0	0	0	1	1	1	0	0	0	0
spikelets, 30% spike	0	0	0	0	1	1	1	0	0	0	1	0	1	0
spikelets, anthesis	1	1	1	1	0	0	0	1	0	1	0	0	0	0
starchy endosperm + seed coat, 12 dpa	1	1	1	0	0	0	0	1	1	1	0	0	0	0
starchy endosperm + seed coat, 4 dpa	0	0	0	0	1	0	0	0	0	0	1	0	1	1
starchy endosperm + seed coat, 8 dpa	0	0	0	0	1	0	0	0	0	0	1	0	1	0
starchy endosperm, 12 dpa	0	0	0	0	1	1	0	0	0	0	0	1	1	0
starchy endosperm, 20 dpa	0	0	0	0	0	0	0	0	0	0	0	0	0	0
starchy endosperm, 30 dpa	1	0	1	1	0	0	0	1	0	1	0	0	0	0
starchy endosperm, 9 dpa	1	1	1	1	0	0	0	1	1	1	0	0	0	0
transfer cells, 20 dpa	1	1	1	1	0	0	0	1	0	1	0	0	0	0
whole endosperm, 10 dpa	1	0	1	1	0	0	0	1	0	1	0	0	0	0
whole endosperm, 20 dpa	1	1	1	1	0	1	0	1	1	1	0	0	0	0

## Sheet: GeneralizedTissue
		TaMFT				TaMYB10			TaVP1			Candidates
	Generalized tissue	TraesCS3A02G006600	TraesCS3D02G004100	TraesCS3B02G007400	TraesCS3B02G010100	TraesCS3A02G472900	TraesCS3B02G515900	TraesCS3D02G468400	TraesCS3B02G452200	TraesCS3A02G417300	TraesCS3D02G412800	TraesCS4A02G332600	TraesCS4A02G333600	TraesCS6B02G147900	TraesCS6B02G149500
	aleurone layer	0	0	0	1	1	0	0	0	0	0	0	1	1	1
	anther	1	1	0	1	1	1	0	0	1	1	0	0	0	0
	awns	1	1	0	1	0	0	0	1	1	1	0	0	0	0
	embryo/endosperm (dough)	1	1	1	1	0	0	0	1	1	1	0	1	0	0
	leaf	1	1	1	1	0	0	0	1	1	1	0	0	0	0
	grain	1	1	1	1	1	1	1	1	1	1	1	0	1	1
	pistil/pistillody	0	1	1	0	1	1	1	0	0	0	0	0	0	0
	seed coat	0	1	0	0	0	1	1	0	0	0	0	0	1	1
	spike	1	1	1	1	1	1	1	1	1	1	1	1	1	0
	starchy endosperm	1	1	1	1	1	1	0	1	1	1	1	1	1	1
	transfer cells	1	1	1	1	0	0	0	1	0	1	0	0	0	0
	whole endosperm	1	1	1	1	0	1	0	1	1	1	0	0	0	0
