# Supplementary material for: Identification of Novel Loci Precisely Modulating Pre-Harvest Sprouting Resistance and Red Color Components of the Seed Coat in T. aestivum L
Source: Plants (Basel). 2024 May 9;13(10):1309. doi: 10.3390/plants13101309 (PMC11126043; doi:10.3390/plants13101309)
Supplement: Supplementary file 1 [file plants-13-01309-s001.zip › Supplementary file8.xlsx]

## Sheet: Info
	Supplementary file8. Co-expression analysis of the candidate genes related to seed color.
	Tab	Description
	TPM	Expression values (in TPM) for the candidate and known (TaMYB10,TaMYC1) genes in grain and other tissues at various stages from the expVIP database
	Correlation	Spearman's rs correlation coefficients (below main diagonal) and p-values (above main diagonal) for the reference and candidate genes. Significant p-values (<0.05) shown in red
	Expression	Presence (1, TPM>1) or absence (0, TPM<1) of the expression of the genes in various tissues and stages
	Expression	Presence (1, TPM>1) or absence (0, TPM<1) of the expression of the genes in various tissues and stages
	GeneralizedTissue	Presence (1, TPM>1) or absence (0, TPM<1) of the expression of the genes in the generalized list of various tissues and stages

## Sheet: TPM
	TaMYB10			TaMYC1	Candidates
tissue	TraesCS3A02G472900	TraesCS3B02G515900	TraesCS3D02G468400	TraesCS2A02G409400	TraesCS1D02G317211	TraesCS1D02G317301	TraesCS1D02G319700	TraesCS1D02G320000	TraesCS3B02G145700	TraesCS3B02G145800	TraesCS3B02G146900	TraesCS3B02G147400	TraesCS3B02G147800	TraesCS3B02G147900	TraesCS3B02G148500	TraesCS5A02G381600
aleurone layer and starchy endosperm, 30 dpa	0	0	0	0	11.3832	11.8102	0	0	0.62999	0.776771	0	0	0	0	0	0
aleurone layer, 12 dpa	6.17976	3.0432	3.5323	0	8.09561	8.4294	0	0	0.564232	2.01027	0	0.758204	0.946988	0	2.663	0.209422
aleurone layer, 14 dpa	0	0	0	0	5.92239	6.04608	0	0	2.35022	1.78843	0	0	0	0	2.33449	0
aleurone layer, 20 dpa	0.425764	0	0	0	9.83145	10.3323	0	0	2.06815	1.83885	0	0	0	0	0.628677	0
aleurone layer, 6 dpa	5.16765	5.00533	3.13608	0	0	0	0	3.71309	3.12011	1.74838	0	0	3.77039	0	0	0
aleurone layer, 9 dpa	7.48584	5.73947	2.84948	0	1.35106	1.48562	0	0.628606	1.96292	1.47121	0	0.603445	2.94376	0	0	0
endosperm, Dough	0	0	0	0	11.4351	11.1082	0	0	0.650018	0	0	0	0	0	0	0
grain, 11 dpa	0	1.16962	0.45902	0	10.877	10.8203	0	0	0	0	0	0	1.50605	0	1.93135	0.523588
grain, 14 dpa	0	0	0	0	12.211	12.3154	0	0	0	0	0	0	0	0	0	0
grain, 15 dpa	2.6688	0.151644	0	0	11.429	11.9611	0	0	0	0	0	0	0	0	1.60942	0
grain, 2 dpa	3.11035	2.26759	3.28462	0	0	0	0	1.83593	3.43863	3.89394	0	1.48081	2.42023	0.6183	0	3.57985
grain, 25 dpa	0	0	0	0	11.5537	11.2803	0	0	0	0.111581	0	0	0	0	0	0.147619
grain, 30 dpa	0	0	0	0	2.05132	2.38062	0	0	0.0135337	0	0	0	0	0	0	0
grain, 35 dpa	0	0	0	0	11.0122	10.9174	0	0	0	0.157404	0	0	0	0	0	0
grain, 4-12 dpa	2.87531	2.30625	0	0	10.855	11.0395	0	0	1.11691	2.35873	0	0	0.822698	0	0.1151	2.82654
grain, Hard dough	0	0	0	0	10.8031	10.5002	0	0	0.954469	0	0	0	0.44891	0	0	1.03463
grain, milk grain stage	2.83695	2.18859	0.126625	0	9.27522	10.3657	0	0	2.44724	0	0	0	1.21504	0	1.54713	2.6362
grain, Ripening	0	0	0	0	8.37977	8.55261	0	0	0.89109	0	0	0	0	0	0	0
grain, Soft dough	0.941462	0.30122	0	0	11.0656	11.0345	1.1123	0	1.20762	0	0	0	0.362189	0	1.84131	0.979238
pistillody stamen, anthesis	5.28338	0	2.33715	0	0	0	0	2.04889	4.24131	4.68012	1.53038	0.0209964	3.24363	2.24673	0	4.0167
roots, Flag leaf stage	0.000560522	0	0	0	0	0	0	1.9376	0	0	0	0	0	0	0	0
seed coat, 12 dpa	1.63687	0.0304657	0	0	6.53062	6.91853	0	0	2.38663	3.12975	0	0	2.28557	0	0	4.91254
seed coat, 4 dpa	0	0	0	0	0	0	0	0	2.04315	3.25333	0	1.1316	1.3577	0	0	3.69806
seed coat, 8 dpa	0	1.28268	0	0	3.16691	3.07719	0	1.16114	1.80198	2.92901	0	0.544802	1.5778	0	0.00102395	4.0238
shoot apical meristem, seedling stage	0	0	0	3.14559	0	0	0	2.04643	2.4871	0	0.695302	0	0	0.084887	0	0
shoot apical meristem, tillering stage	0.307125	0	0	2.72912	0	0	0	2.32387	1.50232	0	1.11742	0	0	0	0	0
shoot axis, Flag leaf stage	0.129378	0	0	3.44226	0	0	0	1.71837	2.15225	0	1.08149	0	0	0	0	0
shoot axis, Full boot	0	0	0	2.13045	0	0	0	2.14634	0.010375	0	0.687797	0	0	0	0	0
shoot axis, tillering stage	0	0	0	2.38045	0	0	0	2.43781	1.46186	0	0.982169	0	0	0	0	0
spike (bottom third), anthesis	6.66184	0	0.964192	0	0	0	0	1.53441	2.8342	3.56638	1.89623	0.272465	1.55596	0	0	2.77081
spike (middle third), anthesis	5.41292	0	0.479789	0	0	0	0	1.24685	3.28618	3.80472	0.903617	0.104793	1.70212	0.130615	0	3.05012
spike (top third), anthesis	6.67556	0	1.70128	0	0	0	0	1.42883	2.95086	3.62644	1.51947	0.856412	1.73805	0	0	2.8124
spikelets, anthesis	2.49535	1.41893	0	0	0	0	0	1.00991	3.35494	0	0	0	2.17888	0.240797	0	3.65819
starchy endosperm + seed coat, 12 dpa	2.04553	1.75386	0	0	10.5875	10.9332	0	0	0	1.97437	0	0	0	0	0	0
starchy endosperm + seed coat, 4 dpa	0	2.32338	0	0	0	0	0	0.0929381	2.55785	3.48215	0	0.757578	1.75723	0	0	2.58354
starchy endosperm + seed coat, 8 dpa	4.61381	3.59222	0	0	7.52601	7.67395	0	0	1.50346	2.20132	0	0.57918	1.0049	0	1.03593	1.96508
starchy endosperm, 12 dpa	0	0	0	0	8.95047	9.48961	0	0	0	0	0	0	0	0	0	0
starchy endosperm, 14 dpa	0	0	0	0	9.94582	10.7913	0	0	0	0	0	1.98401	0	0	0	0
starchy endosperm, 20 dpa	0	0	0	0	11.8505	12.2525	0	0	0	0	0	0	0	0	0	0
starchy endosperm, 30 dpa	0	0	0	0	11.5436	11.7151	0	0	0	0	0	0	0	0	0	0
starchy endosperm, 6 dpa	0	0	0	0	3.53282	3.27142	0	0	0.457321	0	0	2.28878	0	0	0	0
starchy endosperm, 9 dpa	0	0	0	0	8.10766	9.33478	0	0	0.255912	0	0	2.69861	0	0	0	0
stem, 1 cm spike	0	0	0	0.380064	0	0	0	1.54287	0.994547	1.75995	0	0	0	0	0	0
stem, two nodes detectable	0	0	0	1.33528	0	0	0	0	0.616089	1.54032	0	0	0	0	0	0
whole endosperm, 10 dpa	0	0	0	0	11.2912	11.7234	0	0	0	0.947096	0	0	0	0	0	0
whole endosperm, 20 dpa	0	0	0	0	11.3658	11.6414	0	0	0.0340554	0.0638895	0	0	0	0	0	0

## Sheet: Correlation
		TaMYB10			TaMYC1	Candidates
		TraesCS3A02G472900	TraesCS3B02G515900	TraesCS3D02G468400	TraesCS2A02G409400	TraesCS1D02G317211	TraesCS1D02G317301	TraesCS1D02G319700	TraesCS1D02G320000	TraesCS3B02G145700	TraesCS3B02G145800	TraesCS3B02G146900	TraesCS3B02G147400	TraesCS3B02G147800	TraesCS3B02G147900	TraesCS3B02G148500	TraesCS5A02G381600
	TraesCS3A02G472900		8,98E-05	1,2785E-07	0,21168	0,032957	0,050914	0,53863	0,029362	9,4715E-05	0,0006791	0,038057	0,066361	1,2117E-06	0,036922	0,1012	0,0014811
	TraesCS3B02G515900	0,54504		0,0066383	0,053999	0,76092	0,88486	0,34818	0,88387	0,062511	0,045974	0,024262	0,20416	1,8637E-06	0,72234	0,00083097	0,0043333
	TraesCS3D02G468400	0,68789	0,3947		0,14159	0,032841	0,030795	0,60732	0,016066	0,0012881	0,0016495	0,056097	0,0045051	9,7714E-08	0,017881	0,41509	0,0074375
	TraesCS2A02G409400	-0,18767	-0,286	-0,22012		0,00090861	0,00090861	0,67806	0,00015645	0,50319	0,099978	0,00013342	0,066387	0,021647	0,76784	0,14159	0,027603
	TraesCS1D02G317211	-0,31505	-0,046107	-0,31525	-0,47272		9,1355E-42	0,30195	1,8544E-10	5,2054E-07	0,021814	7,9368E-05	0,024734	0,0063087	0,0072851	0,089361	0,087256
	TraesCS1D02G317301	-0,28961	-0,021952	-0,31884	-0,47272	0,99247		0,3396	1,8544E-10	4,9286E-07	0,031629	7,9368E-05	0,029114	0,0059319	0,0072851	0,077329	0,075892
	TraesCS1D02G319700	0,093022	0,14152	-0,077796	-0,062876	0,15555	0,14403		0,46581	0,85178	0,34389	0,62994	0,52352	0,70886	0,7317	0,040388	0,47315
	TraesCS1D02G320000	0,32148	0,022144	0,35315	0,52911	-0,77881	-0,77881	-0,11024		0,00012418	0,26246	1,2625E-07	0,49646	0,033333	0,0029078	0,030059	0,47679
	TraesCS3B02G145700	0,54355	0,27686	0,46028	0,10124	-0,66282	-0,66385	0,028323	0,53584		0,00013565	0,0028428	0,041104	8,3541E-08	0,00017459	0,8663	2,6291E-05
	TraesCS3B02G145800	0,48275	0,29576	0,45118	-0,24556	-0,33747	-0,31736	-0,14277	0,16868	0,53328		0,37715	0,0016351	1,141E-05	0,10486	0,64566	2,0493E-05
	TraesCS3B02G146900	0,30685	-0,33184	0,28365	0,53376	-0,54848	-0,54848	-0,072952	0,6881	0,43022	0,1333		0,50653	0,45812	0,023157	0,086708	0,39518
	TraesCS3B02G147400	0,27305	0,19075	0,4114	-0,27302	-0,33081	-0,32195	-0,096494	0,10284	0,30238	0,45151	0,10045		0,0020115	0,2417	0,82229	0,0071233
	TraesCS3B02G147800	0,64652	0,63782	0,69242	-0,33787	-0,39694	-0,39963	0,056565	0,31441	0,69502	0,59799	0,11213	0,44369		0,0073275	0,366	1,0149E-11
	TraesCS3B02G147900	0,3086	0,053834	0,34775	0,044733	-0,39056	-0,39056	-0,051948	0,42932	0,52587	0,2422	0,33432	0,17611	0,3903		0,22643	0,0062572
	TraesCS3B02G148500	0,24471	0,47583	0,12309	-0,22012	0,25334	0,26307	0,3034	-0,32019	0,025521	0,069628	-0,25539	-0,034043	0,13642	-0,18186		0,13549
	TraesCS5A02G381600	0,45517	0,41303	0,38963	-0,32487	-0,25496	-0,26431	0,10844	0,10756	0,57766	0,58387	0,12838	0,39157	0,80911	0,3973	0,22346

## Sheet: Expression
		TaMYB10			TaMYC1	Candidates
	tissue	TraesCS3A02G472900	TraesCS3B02G515900	TraesCS3D02G468400	TraesCS2A02G409400	TraesCS1D02G317211	TraesCS1D02G317301	TraesCS1D02G319700	TraesCS1D02G320000	TraesCS3B02G145700	TraesCS3B02G145800	TraesCS3B02G146900	TraesCS3B02G147400	TraesCS3B02G147800	TraesCS3B02G147900	TraesCS3B02G148500	TraesCS5A02G381600
	aleurone layer and starchy endosperm, 30 dpa	0	0	0	0	1	1	0	0	0	0	0	0	0	0	0	0
	aleurone layer, 12 dpa	1	1	1	0	1	1	0	0	0	1	0	0	0	0	1	0
	aleurone layer, 14 dpa	0	0	0	0	1	1	0	0	1	1	0	0	0	0	1	0
	aleurone layer, 20 dpa	0	0	0	0	1	1	0	0	1	1	0	0	0	0	0	0
	aleurone layer, 6 dpa	1	1	1	0	0	0	0	1	1	1	0	0	1	0	0	0
	aleurone layer, 9 dpa	1	1	1	0	1	1	0	0	1	1	0	0	1	0	0	0
	endosperm, Dough	0	0	0	0	1	1	0	0	0	0	0	0	0	0	0	0
	grain, 11 dpa	0	1	0	0	1	1	0	0	0	0	0	0	1	0	1	0
	grain, 14 dpa	0	0	0	0	1	1	0	0	0	0	0	0	0	0	0	0
	grain, 15 dpa	1	0	0	0	1	1	0	0	0	0	0	0	0	0	1	0
	grain, 2 dpa	1	1	1	0	0	0	0	1	1	1	0	1	1	0	0	1
	grain, 25 dpa	0	0	0	0	1	1	0	0	0	0	0	0	0	0	0	0
	grain, 30 dpa	0	0	0	0	1	1	0	0	0	0	0	0	0	0	0	0
	grain, 35 dpa	0	0	0	0	1	1	0	0	0	0	0	0	0	0	0	0
	grain, 4-12 dpa	1	1	0	0	1	1	0	0	1	1	0	0	0	0	0	1
	grain, Hard dough	0	0	0	0	1	1	0	0	0	0	0	0	0	0	0	1
	grain, milk grain stage	1	1	0	0	1	1	0	0	1	0	0	0	1	0	1	1
	grain, Ripening	0	0	0	0	1	1	0	0	0	0	0	0	0	0	0	0
	grain, Soft dough	0	0	0	0	1	1	1	0	1	0	0	0	0	0	1	0
	pistillody stamen, anthesis	1	0	1	0	0	0	0	1	1	1	1	0	1	1	0	1
	roots, Flag leaf stage	0	0	0	0	0	0	0	1	0	0	0	0	0	0	0	0
	seed coat, 12 dpa	1	0	0	0	1	1	0	0	1	1	0	0	1	0	0	1
	seed coat, 4 dpa	0	0	0	0	0	0	0	0	1	1	0	1	1	0	0	1
	seed coat, 8 dpa	0	1	0	0	1	1	0	1	1	1	0	0	1	0	0	1
	shoot apical meristem, seedling stage	0	0	0	1	0	0	0	1	1	0	0	0	0	0	0	0
	shoot apical meristem, tillering stage	0	0	0	1	0	0	0	1	1	0	1	0	0	0	0	0
	shoot axis, Flag leaf stage	0	0	0	1	0	0	0	1	1	0	1	0	0	0	0	0
	shoot axis, Full boot	0	0	0	1	0	0	0	1	0	0	0	0	0	0	0	0
	shoot axis, tillering stage	0	0	0	1	0	0	0	1	1	0	0	0	0	0	0	0
	spike (bottom third), anthesis	1	0	0	0	0	0	0	1	1	1	1	0	1	0	0	1
	spike (middle third), anthesis	1	0	0	0	0	0	0	1	1	1	0	0	1	0	0	1
	spike (top third), anthesis	1	0	1	0	0	0	0	1	1	1	1	0	1	0	0	1
	spikelets, anthesis	1	1	0	0	0	0	0	1	1	0	0	0	1	0	0	1
	starchy endosperm + seed coat, 12 dpa	1	1	0	0	1	1	0	0	0	1	0	0	0	0	0	0
	starchy endosperm + seed coat, 4 dpa	0	1	0	0	0	0	0	0	1	1	0	0	1	0	0	1
	starchy endosperm + seed coat, 8 dpa	1	1	0	0	1	1	0	0	1	1	0	0	1	0	1	1
	starchy endosperm, 12 dpa	0	0	0	0	1	1	0	0	0	0	0	0	0	0	0	0
	starchy endosperm, 14 dpa	0	0	0	0	1	1	0	0	0	0	0	1	0	0	0	0
	starchy endosperm, 20 dpa	0	0	0	0	1	1	0	0	0	0	0	0	0	0	0	0
	starchy endosperm, 30 dpa	0	0	0	0	1	1	0	0	0	0	0	0	0	0	0	0
	starchy endosperm, 6 dpa	0	0	0	0	1	1	0	0	0	0	0	1	0	0	0	0
	starchy endosperm, 9 dpa	0	0	0	0	1	1	0	0	0	0	0	1	0	0	0	0
	stem, 1 cm spike	0	0	0	0	0	0	0	1	0	1	0	0	0	0	0	0
	stem, two nodes detectable	0	0	0	1	0	0	0	0	0	1	0	0	0	0	0	0
	whole endosperm, 10 dpa	0	0	0	0	1	1	0	0	0	0	0	0	0	0	0	0
	whole endosperm, 20 dpa	0	0	0	0	1	1	0	0	0	0	0	0	0	0	0	0

## Sheet: GeneralizedTissue
	TaMYB10			TaMYC1	Candidates
	TraesCS3A02G472900	TraesCS3B02G515900	TraesCS3D02G468400	TraesCS2A02G409400	TraesCS1D02G317211	TraesCS1D02G317301	TraesCS1D02G319700	TraesCS1D02G320000	TraesCS3B02G145700	TraesCS3B02G145800	TraesCS3B02G146900	TraesCS3B02G147400	TraesCS3B02G147800	TraesCS3B02G147900	TraesCS3B02G148500	TraesCS5A02G381600
aleurone layer	1	1	1	0	1	1	0	1	1	1	0	0	1	0	1	0
endosperm,dough	0	0	0	0	1	1	0	0	0	0	0	0	0	0	0	0
grain	1	1	1	0	1	1	1	1	1	1	0	1	1	0	1	1
pistillody stamen	1	0	1	0	0	0	0	1	1	1	1	0	1	1	0	1
roots	0	0	0	0	0	0	0	1	0	0	0	0	0	0	0	0
seed coat	1	1	0	0	1	1	0	1	1	1	0	1	1	0	0	1
shoot	0	0	0	1	0	0	0	1	1	0	1	0	0	0	0	0
spike	1	1	1	0	0	0	0	1	1	1	1	0	1	0	0	1
starchy endosperm	1	1	0	0	1	1	0	0	1	1	0	1	1	0	1	1
stem	0	0	0	1	0	0	0	1	0	1	0	0	0	0	0	0
whole endosperm	0	0	0	0	1	1	0	0	0	0	0	0	0	0	0	0
